# Supplementary material for: A new petrophilous tiger beetle from the Trans-Pecos region of Texas and revised key to the genus Amblycheila (Coleoptera, Carabidae, Cicindelinae)
Source: Zookeys. 2019 Dec 2;893:125–34. doi: 10.3897/zookeys.893.47059 (PMC6901613; doi:10.3897/zookeys.893.47059)
Supplement: XML Treatment for Amblycheila katzi [file zookeys.893.47059-treatment1.xml]

<!DOCTYPE tp:taxon-treatment
  PUBLIC "-//TaxonX//DTD Taxonomic Treatment Publishing DTD v0 20100105//EN" "tax-treatment-NSO.dtd">
<tp:taxon-treatment xmlns:tp="http://www.plazi.org/taxpub"><tp:treatment-meta><kwd-group><label>Taxon classification</label><kwd><named-content xmlns:xlink="http://www.w3.org/1999/xlink" content-type="kingdom">Animalia</named-content></kwd><kwd><named-content xmlns:xlink="http://www.w3.org/1999/xlink" content-type="order">Coleoptera</named-content></kwd><kwd><named-content xmlns:xlink="http://www.w3.org/1999/xlink" content-type="family">Carabidae</named-content></kwd></kwd-group><mixed-citation publication-type="journal"><person-group><name><surname>Duran</surname><given-names>Daniel P.</given-names></name><name><surname>Roman</surname><given-names>Stephen J.</given-names></name></person-group><article-title>A new petrophilous tiger beetle from the Trans-Pecos region of Texas and revised key to the genus <italic><tp:taxon-name><tp:taxon-name-part taxon-name-part-type="genus" reg="Amblycheila">Amblycheila</tp:taxon-name-part></tp:taxon-name></italic> (<tp:taxon-name><tp:taxon-name-part taxon-name-part-type="order">Coleoptera</tp:taxon-name-part></tp:taxon-name>, <tp:taxon-name><tp:taxon-name-part taxon-name-part-type="family">Carabidae</tp:taxon-name-part></tp:taxon-name>, <tp:taxon-name><tp:taxon-name-part taxon-name-part-type="subfamily">Cicindelinae</tp:taxon-name-part></tp:taxon-name>)</article-title><source>Zookeys</source><day>02</day><month>12</month><year>2019</year><volume>893</volume><fpage>125</fpage><lpage>134</lpage><pub-id pub-id-type="doi">10.3897/zookeys.893.47059</pub-id></mixed-citation></tp:treatment-meta><tp:nomenclature><tp:taxon-name><object-id xmlns:xlink="http://www.w3.org/1999/xlink" content-type="arpha" xlink:type="simple">43136755-FA25-5D43-87FC-0163974AEAFF</object-id>
            <tp:taxon-name-part taxon-name-part-type="genus" reg="Amblycheila">Amblycheila</tp:taxon-name-part>
            <tp:taxon-name-part taxon-name-part-type="species" reg="katzi">katzi</tp:taxon-name-part>
            <object-id xmlns:xlink="http://www.w3.org/1999/xlink" content-type="zoobank" xlink:type="simple">http://zoobank.org/F2A07537-21DD-4371-A52F-2BAB80E8EF84</object-id>
          </tp:taxon-name><tp:taxon-authority>Roman &amp; Duran</tp:taxon-authority><tp:taxon-status xmlns:xlink="http://www.w3.org/1999/xlink" xlink:type="simple">sp. nov.</tp:taxon-status><xref ref-type="fig" rid="F1">Figs 1</xref><xref ref-type="fig" rid="F2">, 2</xref><xref ref-type="fig" rid="F3">, 3</xref></tp:nomenclature><tp:treatment-sec sec-type="material" id="SECID0EQGAC"><title>Material examined.</title><p><bold><italic>Holotype</italic></bold>: 1 ♂, <bold>USA</bold>: Texas / Val Verde Co / 5mi E Langtry / 15-VI-2017 / leg. D. Katz (USNM). <bold><italic>Paratypes</italic></bold>: 2 ♂♂, 2 ♀♀, same label data as holotype. 1♀, USA: Texas, 5mi W Langtry / 12-VII-2010 D. Katz (<abbrev xmlns:xlink="http://www.w3.org/1999/xlink" content-type="institution" xlink:title="Collection of David E. Katz" id="ABBRID0EAHAC" xlink:type="simple">DEKC</abbrev>). 1 ♂, <bold>USA</bold>: Texas / Val Verde Co / Langtry / 18-VI-2013 / leg. D. Sundberg (<abbrev xmlns:xlink="http://www.w3.org/1999/xlink" content-type="institution" xlink:title="Collection of Daniel Sundberg" id="ABBRID0EHHAC" xlink:type="simple">DSC</abbrev>). 1 ♂, <bold>USA</bold>: Texas, / Val Verde Co / Langtry / 14-VI-2014 / leg. D. Sundberg (<abbrev xmlns:xlink="http://www.w3.org/1999/xlink" content-type="institution" xlink:title="Collection of Daniel Sundberg" id="ABBRID0EOHAC" xlink:type="simple">DSC</abbrev>). 1 ♂, <bold>USA</bold>: Texas, / Val Verde Co / Langtry / 28-XI-2014 / leg. D. Sundberg (<abbrev xmlns:xlink="http://www.w3.org/1999/xlink" content-type="institution" xlink:title="Collection of Daniel Sundberg" id="ABBRID0EVHAC" xlink:type="simple">DSC</abbrev>). 1 ♂, <bold>USA</bold>: Texas, / Val Verde Co / Langtry / 06-VII-2013 / leg. D. Sundberg (<abbrev xmlns:xlink="http://www.w3.org/1999/xlink" content-type="institution" xlink:title="Collection of Daniel Sundberg" id="ABBRID0E3HAC" xlink:type="simple">DSC</abbrev>). 1 ♂, <bold>USA</bold>: Texas, / Val Verde Co / Langtry / **-VII-2014 / leg. D. Sundberg (<abbrev xmlns:xlink="http://www.w3.org/1999/xlink" content-type="institution" xlink:title="Collection of Daniel Sundberg" id="ABBRID0EDIAC" xlink:type="simple">DSC</abbrev>). 1 ♂, <bold>USA</bold>: Texas, / Val Verde Co / 3.2mi W. Langtry / 21-VI-2014 / leg. D. Duran (<abbrev xmlns:xlink="http://www.w3.org/1999/xlink" content-type="institution" xlink:title="Collection of Daniel P. Duran" id="ABBRID0EKIAC" xlink:type="simple">DPDC</abbrev>). 5 ♂♂, 3 ♀♀, <bold>USA</bold>: Texas, / Val Verde Co / 4mi W Langtry / 18-VI-2015 / leg. S. Roman (<abbrev xmlns:xlink="http://www.w3.org/1999/xlink" content-type="institution" xlink:title="Collection of Stephen J. Roman" id="ABBRID0ERIAC" xlink:type="simple">SJRC</abbrev>). 1♀, <bold>USA</bold>: Texas, / Terrell Co / 13mi W Langtry / 18-VI-2015 / leg. S. Roman (<abbrev xmlns:xlink="http://www.w3.org/1999/xlink" content-type="institution" xlink:title="Collection of Stephen J. Roman" id="ABBRID0EYIAC" xlink:type="simple">SJRC</abbrev>). 3 ♂♂, 4 ♀♀, <bold>USA</bold>: Texas, / Val Verde Co / 3.5mi W Langtry / 01-VI-2017 / leg. S. Roman (<abbrev xmlns:xlink="http://www.w3.org/1999/xlink" content-type="institution" xlink:title="Collection of Stephen J. Roman" id="ABBRID0E6IAC" xlink:type="simple">SJRC</abbrev>). 2 ♂♂, <bold>USA</bold>: Texas, / Val Verde Co / 3.5mi W Langtry / 01-VI-2017 / leg. S. Roman (<abbrev xmlns:xlink="http://www.w3.org/1999/xlink" content-type="institution" xlink:title="Collection of Stephen J. Roman" id="ABBRID0EGJAC" xlink:type="simple">SJRC</abbrev>). 2 ♂♂, 2 ♀♀, <bold>USA</bold>: Texas, / Val Verde Co / 3.5mi W Langtry / 01-VII-2019 / leg. S. Roman (<abbrev xmlns:xlink="http://www.w3.org/1999/xlink" content-type="institution" xlink:title="Collection of Stephen J. Roman" id="ABBRID0ENJAC" xlink:type="simple">SJRC</abbrev>). 1 ♂, 2 ♀♀, <bold>USA</bold>: Texas, / Val Verde Co / 3.5mi W Langtry / 01-VII-2019 / leg. D. Katz (DKC). 1 ♂, <bold>USA</bold>: Texas, / Val Verde Co / 3.5mi W Langtry / 01-VII-2019 / leg. D. Katz (DKC). 4♂, 5 ♀♀, <bold>USA</bold>: Texas, / Val Verde Co / 3.5mi NW Langtry / 23-V-2016 / leg. D. Brzoska (<abbrev xmlns:xlink="http://www.w3.org/1999/xlink" content-type="institution" xlink:title="Collection of David W. Brzoska" id="ABBRID0EYJAC" xlink:type="simple">DWBC</abbrev>). 1 ♂, <bold>USA</bold>: Texas, / Val Verde Co / 12.5mi NW Langtry / 23-V-2016 / leg. Brzoska (<abbrev xmlns:xlink="http://www.w3.org/1999/xlink" content-type="institution" xlink:title="Collection of David W. Brzoska" id="ABBRID0E6JAC" xlink:type="simple">DWBC</abbrev>). 1 ♂ USA: Texas / Brewster Co / Heath Canyon / 22/IX/2019 / leg. J. Chong/S. Roman (<abbrev xmlns:xlink="http://www.w3.org/1999/xlink" content-type="institution" xlink:title="Collection of Stephen J. Roman" id="ABBRID0EEKAC" xlink:type="simple">SJRC</abbrev>). 6 ♂♂, 5 ♀♀, <italic>ex ovum</italic>, <bold>USA</bold>: Texas, / Terrell Co / 13mi W Langtry /</p><p>18-VI-15 / leg. S. Roman (<abbrev xmlns:xlink="http://www.w3.org/1999/xlink" content-type="institution" xlink:title="Collection of Stephen J. Roman" id="ABBRID0EPKAC" xlink:type="simple">SJRC</abbrev>). 24 ♂♂, 24 ♀♀, <italic>ex ovum</italic>, <bold>USA</bold>: Texas, / Val Verde Co / 13mi W Langtry / 18-VI-15 / leg. S. Roman (<abbrev xmlns:xlink="http://www.w3.org/1999/xlink" content-type="institution" xlink:title="Collection of Stephen J. Roman" id="ABBRID0EYKAC" xlink:type="simple">SJRC</abbrev>): 1 ♀ (USNM), 1 ♂, 1 ♀ (<named-content xmlns:xlink="http://www.w3.org/1999/xlink" content-type="dwc:institutional_code" xlink:type="simple">TAMUIC</named-content>), 1 ♂, 1 ♀ (<named-content xmlns:xlink="http://www.w3.org/1999/xlink" content-type="dwc:institutional_code" xlink:type="simple">AMNH</named-content>), 1 ♂, 1 ♀ (<named-content xmlns:xlink="http://www.w3.org/1999/xlink" content-type="dwc:institutional_code" xlink:type="simple">CMNH</named-content>), 1 ♂, 1 ♀ (<named-content xmlns:xlink="http://www.w3.org/1999/xlink" content-type="dwc:institutional_code" xlink:type="simple">FSCA</named-content>).</p></tp:treatment-sec><tp:treatment-sec sec-type="diagnosis" id="SECID0ERLAC"><title>Diagnosis.</title><p>This species can be distinguished from all other <italic><tp:taxon-name><tp:taxon-name-part taxon-name-part-type="genus" reg="Amblycheila">Amblycheila</tp:taxon-name-part></tp:taxon-name></italic> by the combination of trapezoidal pronotum, almond-shaped elytra with sharply defined dorsal carinae, smooth and polished elytra with sparse irregular rows of setigerous punctures, the lack of a spine-line projection on the male hind trochanter, and small size for the genus (total body length 23–28 mm). No other geographically proximate congeners can be confused with this species. <italic><tp:taxon-name><tp:taxon-name-part taxon-name-part-type="genus" reg="Amblycheila">Amblycheila</tp:taxon-name-part> <tp:taxon-name-part taxon-name-part-type="species" reg="schwarzi">schwarzi</tp:taxon-name-part></tp:taxon-name></italic> is most similar in body shape and size, but its dorsal elytral texture is not smooth or polished, it possesses a greater number of shallow setigerous punctures that are arranged more regularly into rows between the dorsal carinae, and the two species are separated by 1300 km, with congeners occurring in the intervening areas.</p></tp:treatment-sec><tp:treatment-sec sec-type="description" id="SECID0EJMAC"><title>Description.</title><p>Small-sized <italic><tp:taxon-name><tp:taxon-name-part taxon-name-part-type="genus" reg="Amblycheila">Amblycheila</tp:taxon-name-part></tp:taxon-name></italic>. Total body length 23.35–27.75 mm, mean ♀ 26.0 mm, mean ♂ 26.0 mm. <bold><italic>Head</italic></bold> (Fig. <xref ref-type="fig" rid="F2">2</xref>): slightly narrower than anterior margin of pronotum, black throughout, with dark reddish reflections under strong light, moderately polished, 2–8 supraorbital setae next to each eye. Eyes round, proportionately small, not protruding beyond the genae when viewed from above. Frons clearly delimited from clypeus by a visible suture, gradually blending into vertex. Frons surface mostly smooth, lacking striae, but broadly wrinkled with shallow depressions. Vertex smooth, flat, glabrous. Genae smooth, with 0–6 setae present on each side. Clypeus slightly convex, with 2 setae. Labrum black, convex, smooth with 6–12 setae (typically 8–10) set in deep punctae, length 3.0–3.8 mm, width 1.1–1.8 mm, bidentate. Mandibles black, medium-sized, each with 2–12 setae along outside margin. Maxillary palpi dark reddish brown to black, color consistent in each segment. Labial palpi as above. Antennae long, reaching apical third of elytron, slightly longer in male than female; scape dark testaceous to black, with 2 or more subapical setae, sometimes with additional non-apical setae; pedicel dark reddish brown to black, with 2 or more subapical setae; flagellum dark reddish brown, with ring of long apical setae, covered with fine pubescence throughout.</p><fig id="F1" position="float" orientation="portrait"><object-id xmlns:xlink="http://www.w3.org/1999/xlink" content-type="doi" xlink:type="simple">10.3897/zookeys.892.47059.figure1</object-id><object-id xmlns:xlink="http://www.w3.org/1999/xlink" content-type="arpha" xlink:type="simple">34743B7A-C41D-58F0-AB7E-FCABB236E2D2</object-id><label>Figure 1.</label><caption><p><italic><tp:taxon-name><tp:taxon-name-part taxon-name-part-type="genus" reg="Amblycheila">Amblycheila</tp:taxon-name-part> <tp:taxon-name-part taxon-name-part-type="species" reg="katzi">katzi</tp:taxon-name-part></tp:taxon-name></italic> Duran &amp; Roman, sp. nov. dorsal habitus (female).</p></caption><graphic xmlns:xlink="http://www.w3.org/1999/xlink" xlink:href="zookeys-893-125-g001.jpg" position="float" orientation="portrait" xlink:type="simple" id="oo_361370.jpg"><uri content-type="original_file" xlink:type="simple">https://binary.pensoft.net/fig/361370</uri></graphic></fig><fig id="F2" position="float" orientation="portrait"><object-id xmlns:xlink="http://www.w3.org/1999/xlink" content-type="doi" xlink:type="simple">10.3897/zookeys.892.47059.figure2</object-id><object-id xmlns:xlink="http://www.w3.org/1999/xlink" content-type="arpha" xlink:type="simple">2377411E-A877-54DD-9E5C-2C9AEC86162D</object-id><label>Figure 2.</label><caption><p><italic><tp:taxon-name><tp:taxon-name-part taxon-name-part-type="genus" reg="Amblycheila">Amblycheila</tp:taxon-name-part> <tp:taxon-name-part taxon-name-part-type="species" reg="katzi">katzi</tp:taxon-name-part></tp:taxon-name></italic> Duran &amp; Roman, sp. nov. frontal habitus (female).</p></caption><graphic xmlns:xlink="http://www.w3.org/1999/xlink" xlink:href="zookeys-893-125-g002.jpg" position="float" orientation="portrait" xlink:type="simple" id="oo_361371.jpg"><uri content-type="original_file" xlink:type="simple">https://binary.pensoft.net/fig/361371</uri></graphic></fig><p><bold><italic>Thorax</italic></bold>: Pronotum 5.60–6.85 mm in width (mean = 6.30), black, slightly polished, nearly smooth, with fine shallow rugosity, especially near margins; trapezoidal in shape with nearly straight sides, widest near apex, 5.80–7.60 mm (mean = 6.95); base narrow, 4.00–5.30 (mean = 4.70), setae sparse (1–7 per side) and present along lateral third of dorsal surface; disc with thin weakly impressed median line and deeply impressed transverse line; notopleural sutures clearly defined, not visible from dorsal view; proepisternum black, dull, glabrous or with few sparse long setae mostly concentrated near the coxae; meso- and metasternum glabrous or with a few setigerous punctures, especially near coxae. Elytra amygdaloid, 13.60–16.40 mm length (mean = 15.15), shape similar in both sexes; sutural spine absent, micro-serrations absent; elytral dorsal surface smooth and slightly polished, with sparse and irregularly placed setigerous punctae present between dorsal carinae; additional small shallow setigerous punctures are present in lateral areas, especially between dorsal carinae and epipleura.</p><p><bold><italic>Legs</italic></bold>: Pro-, meso- and metacoxae dark reddish brown to black, with sparse setae; trochanters dark reddish brown to black, pro- and mesotrochanter with a single long seta, sometimes with additional shorter setae; metatrochanter glabrous, apex blunt, lacking a produced apical tip; femora black, surface with multiple rows of erect brown setae; tibiae dark reddish brown to black, surface with erect brown setae similar to femora, with additional dense brown setae present at the apices near the tibial spines; tarsi dark reddish brown to black, bearing fine erect setae on lateral and ventral areas, tarsal claw long, simple.</p><p><bold><italic>Abdomen</italic></bold>: Ventrites black, erect setae present and mostly restricted to a distinct row running parallel to the suture between ventrites, abdominal setae on ventrites 1–4 sparser in female that male; terminal abdominal ventrite with scattered setae near apical half in males, no setae present in females except for a dense fringe of setae emerging from the tip of the apex.</p></tp:treatment-sec><tp:treatment-sec sec-type="etymology" id="SECID0ECPAC"><title>Etymology.</title><p>This new <italic><tp:taxon-name><tp:taxon-name-part taxon-name-part-type="genus" reg="Amblycheila">Amblycheila</tp:taxon-name-part></tp:taxon-name></italic> is named after David Katz, the discoverer of this remarkable petrophilous insect. We propose the common name of Trans-Pecos Giant Tiger Beetle.</p></tp:treatment-sec><tp:treatment-sec sec-type="distribution" id="SECID0EPPAC"><title>Distribution and habitat.</title><p><italic><tp:taxon-name><tp:taxon-name-part taxon-name-part-type="genus" reg="Amblycheila">Amblycheila</tp:taxon-name-part> <tp:taxon-name-part taxon-name-part-type="species" reg="katzi">katzi</tp:taxon-name-part></tp:taxon-name></italic> is currently known only from western Texas in the Trans-Pecos region of the Chihuahuan Desert. All known occurrences are from steep-sided canyons in Val Verde and Terrell Counties, where natural or man-made forces have exposed bedrock, primarily Cretaceous limestone (<xref ref-type="bibr" rid="B2">Freeman 1968</xref>) (Fig. <xref ref-type="fig" rid="F3">3A</xref>). This species appears to prefer vertical surfaces; the authors did not find any specimens on the ground, or in pitfall traps placed at the base of rock walls. All individuals observed by the authors were present 1–5m above the ground in rock crevices, grooves and ledges (Fig. <xref ref-type="fig" rid="F3">3B</xref>). Adult beetles were found in the same areas where <italic><tp:taxon-name><tp:taxon-name-part taxon-name-part-type="genus" reg="Latrodectus">Latrodectus</tp:taxon-name-part></tp:taxon-name></italic> spiders were abundant. The second author discovered 2<sup>nd</sup> and 3<sup>rd</sup> instar larvae in fine calcareous clays within grooves and crevices in vertical limestone walls (Fig. <xref ref-type="fig" rid="F3">3C, D</xref>).</p><fig id="F3" position="float" orientation="portrait"><object-id xmlns:xlink="http://www.w3.org/1999/xlink" content-type="doi" xlink:type="simple">10.3897/zookeys.892.47059.figure3</object-id><object-id xmlns:xlink="http://www.w3.org/1999/xlink" content-type="arpha" xlink:type="simple">A898A532-5D7E-565B-B10C-DEA76F6D91B7</object-id><label>Figure 3.</label><caption><p>Habitat for <italic><tp:taxon-name><tp:taxon-name-part taxon-name-part-type="genus" reg="Amblycheila">Amblycheila</tp:taxon-name-part> <tp:taxon-name-part taxon-name-part-type="species" reg="katzi">katzi</tp:taxon-name-part></tp:taxon-name></italic> sp. nov. <bold>A</bold> steep-sided limestone road cut <bold>B</bold> rock ledges with grooves and cracks <bold>C</bold> rock ledge with calcareous soil and third instar <italic><tp:taxon-name><tp:taxon-name-part taxon-name-part-type="genus" reg="Amblycheila">A.</tp:taxon-name-part> <tp:taxon-name-part taxon-name-part-type="species" reg="katzi">katzi</tp:taxon-name-part></tp:taxon-name></italic> larval burrow <bold>D</bold> closeup of third instar <italic><tp:taxon-name><tp:taxon-name-part taxon-name-part-type="genus" reg="Amblycheila">A.</tp:taxon-name-part> <tp:taxon-name-part taxon-name-part-type="species" reg="katzi">katzi</tp:taxon-name-part></tp:taxon-name></italic> larval burrow opening.</p></caption><graphic xmlns:xlink="http://www.w3.org/1999/xlink" xlink:href="zookeys-893-125-g003.jpg" position="float" orientation="portrait" xlink:type="simple" id="oo_361372.jpg"><uri content-type="original_file" xlink:type="simple">https://binary.pensoft.net/fig/361372</uri></graphic></fig><sec sec-type="Key to the genus Amblycheila" id="SECID0ESCAE"><title>Key to the genus <italic><tp:taxon-name><tp:taxon-name-part taxon-name-part-type="genus" reg="Amblycheila">Amblycheila</tp:taxon-name-part></tp:taxon-name></italic></title><table-wrap content-type="key" position="anchor" orientation="portrait"><table id="TID0EGIAC" rules="all"><tbody><tr><td rowspan="1" colspan="1">1</td><td rowspan="1" colspan="1">One or two distinct carinae (pleats) running the length of each elytron (Fig. <xref ref-type="fig" rid="F4">4A</xref>)</td><td rowspan="1" colspan="1">
                      <bold>2</bold>
                    </td></tr><tr><td rowspan="1" colspan="1">–</td><td rowspan="1" colspan="1">Three distinct carinae (pleats) running the length of each elytron (Fig. <xref ref-type="fig" rid="F4">4B</xref>)</td><td rowspan="1" colspan="1">
                      <bold>3</bold>
                    </td></tr><tr><td rowspan="1" colspan="1">2</td><td rowspan="1" colspan="1">Elytral texture dull; indistinct shallow punctae present. Elytra tapering towards apex. Length 19–26 mm. Southeastern Arizona, northern Mexico</td><td rowspan="1" colspan="1">
                      <bold><italic><tp:taxon-name><tp:taxon-name-part taxon-name-part-type="genus" reg="Amblycheila">A.</tp:taxon-name-part> <tp:taxon-name-part taxon-name-part-type="species" reg="baroni">baroni</tp:taxon-name-part></tp:taxon-name></italic></bold>
                    </td></tr><tr><td rowspan="1" colspan="1">–</td><td rowspan="1" colspan="1">Elytral texture polished; indistinct shallow punctae present along with many small pinpoint punctures. Elytral apex bulbous. Length 26–31 mm. Northern Mexico, possibly southwestern Texas</td><td rowspan="1" colspan="1">
                      <bold><italic><tp:taxon-name><tp:taxon-name-part taxon-name-part-type="genus" reg="Amblycheila">A.</tp:taxon-name-part> <tp:taxon-name-part taxon-name-part-type="species" reg="nyx">nyx</tp:taxon-name-part></tp:taxon-name></italic></bold>
                    </td></tr><tr><td rowspan="1" colspan="1">3</td><td rowspan="1" colspan="1">Elytra densely covered with pinpoint punctures. Without rows of larger punctae between dorsal carinae (Fig. <xref ref-type="fig" rid="F5">5A</xref>)</td><td rowspan="1" colspan="1">
                      <bold>4</bold>
                    </td></tr><tr><td rowspan="1" colspan="1">–</td><td rowspan="1" colspan="1">Punctae between dorsal carinae loosely arranged into rows (Fig. <xref ref-type="fig" rid="F5">5B</xref>), not densely covering surface. May also possess smaller pinpoint punctures throughout</td><td rowspan="1" colspan="1">
                      <bold>5</bold>
                    </td></tr><tr><td rowspan="1" colspan="1">4</td><td rowspan="1" colspan="1">Elytra uniformly and densely punctate, surface texture dull to matte. Elytra dark red to dark brown. Length 29–40 mm. Great Plains region from South Dakota to Texas</td><td rowspan="1" colspan="1">
                      <bold><italic><tp:taxon-name><tp:taxon-name-part taxon-name-part-type="genus" reg="Amblycheila">A.</tp:taxon-name-part> <tp:taxon-name-part taxon-name-part-type="species" reg="cylindriformis">cylindriformis</tp:taxon-name-part></tp:taxon-name></italic></bold>
                    </td></tr><tr><td rowspan="1" colspan="1">–</td><td rowspan="1" colspan="1">Elytral surface polished, bearing small shallow punctures with smooth edges. Elytra black. Length 29–33 mm. Central Mexico</td><td rowspan="1" colspan="1">
                      <bold><italic><tp:taxon-name><tp:taxon-name-part taxon-name-part-type="genus" reg="Amblycheila">A.</tp:taxon-name-part> <tp:taxon-name-part taxon-name-part-type="species" reg="halffteri">halffteri</tp:taxon-name-part></tp:taxon-name></italic></bold>
                    </td></tr><tr><td rowspan="1" colspan="1">5</td><td rowspan="1" colspan="1">Pronotum rounded (Fig. <xref ref-type="fig" rid="F6">6A</xref>). Elytra reddish brown to black. Hind trochanter in male with elongated apex, spine-line. Length 25–37 mm</td><td rowspan="1" colspan="1">
                      <bold>6</bold>
                    </td></tr><tr><td rowspan="1" colspan="1">–</td><td rowspan="1" colspan="1">Pronotum trapezoidal, with nearly straight sides (Fig. <xref ref-type="fig" rid="F6">6B</xref>). Hind trochanter in male similar to pro- and mesotrochanter, blunt. Elytra black. Length 21–28 mm</td><td rowspan="1" colspan="1">
                      <bold>7</bold>
                    </td></tr><tr><td rowspan="1" colspan="1">6</td><td rowspan="1" colspan="1">Dorsum of each elytron with one well-defined longitudinal row of punctae, with a smaller number of additional irregular punctae; many small shallow pinpoint punctures present. Length 25–31 mm. Arizona to west Texas</td><td rowspan="1" colspan="1">
                      <bold><italic><tp:taxon-name><tp:taxon-name-part taxon-name-part-type="genus" reg="Amblycheila">A.</tp:taxon-name-part> <tp:taxon-name-part taxon-name-part-type="species" reg="picolominii">picolominii</tp:taxon-name-part></tp:taxon-name></italic></bold>
                    </td></tr><tr><td rowspan="1" colspan="1">–</td><td rowspan="1" colspan="1">Dorsum of each elytron with deeply impressed punctae, arranged in multiple longitudinal rows or irregularly; shallow pinpoint punctures visible. Length 30–37 mm. South Texas</td><td rowspan="1" colspan="1">
                      <bold><italic><tp:taxon-name><tp:taxon-name-part taxon-name-part-type="genus" reg="Amblycheila">A.</tp:taxon-name-part> <tp:taxon-name-part taxon-name-part-type="species" reg="hoversoni">hoversoni</tp:taxon-name-part></tp:taxon-name></italic></bold>
                    </td></tr><tr><td rowspan="1" colspan="1">7</td><td rowspan="1" colspan="1">Elytral texture smooth and polished between sparse irregular setigerous punctae. Elytra nearly flat in lateral view, not bulging (Fig. <xref ref-type="fig" rid="F7">7A</xref>). Length 22–28 mm. Trans-Pecos region of West Texas</td><td rowspan="1" colspan="1">
                      <bold><italic><tp:taxon-name><tp:taxon-name-part taxon-name-part-type="genus" reg="Amblycheila">A.</tp:taxon-name-part> <tp:taxon-name-part taxon-name-part-type="species" reg="katzi">katzi</tp:taxon-name-part></tp:taxon-name></italic></bold>
                    </td></tr><tr><td rowspan="1" colspan="1">–</td><td rowspan="1" colspan="1">Elytral texture dull, not shining; with one or more longitudinal rows of shallow setigerous punctae. Elytra with bulge near apex, especially in male (Fig. <xref ref-type="fig" rid="F7">7B</xref>). Length 21–27 mm. Mojave Desert region of southeast California to southwest Utah and northwest Arizona</td><td rowspan="1" colspan="1">
                      <bold><italic><tp:taxon-name><tp:taxon-name-part taxon-name-part-type="genus" reg="Amblycheila">A.</tp:taxon-name-part> <tp:taxon-name-part taxon-name-part-type="species" reg="schwarzi">schwarzi</tp:taxon-name-part></tp:taxon-name></italic></bold>
                    </td></tr></tbody></table></table-wrap><fig id="F4" position="float" orientation="portrait"><object-id xmlns:xlink="http://www.w3.org/1999/xlink" content-type="doi" xlink:type="simple">10.3897/zookeys.892.47059.figure4</object-id><object-id xmlns:xlink="http://www.w3.org/1999/xlink" content-type="arpha" xlink:type="simple">D6D174C0-052D-5AD5-AE93-D2A2258A717B</object-id><label>Figure 4.</label><caption><p>Carinae (pleats) present on <italic><tp:taxon-name><tp:taxon-name-part taxon-name-part-type="genus" reg="Amblycheila">Amblycheila</tp:taxon-name-part></tp:taxon-name></italic> elytra. <bold>A</bold> two distinct carinae (<italic><tp:taxon-name><tp:taxon-name-part taxon-name-part-type="genus" reg="Amblycheila">A.</tp:taxon-name-part> <tp:taxon-name-part taxon-name-part-type="species" reg="nyx">nyx</tp:taxon-name-part></tp:taxon-name></italic>) <bold>B</bold> three distinct carinae (<italic><tp:taxon-name><tp:taxon-name-part taxon-name-part-type="genus" reg="Amblycheila">A.</tp:taxon-name-part> <tp:taxon-name-part taxon-name-part-type="species" reg="halffteri">halffteri</tp:taxon-name-part></tp:taxon-name></italic>).</p></caption><graphic xmlns:xlink="http://www.w3.org/1999/xlink" xlink:href="zookeys-893-125-g004.jpg" position="float" orientation="portrait" xlink:type="simple" id="oo_361373.jpg"><uri content-type="original_file" xlink:type="simple">https://binary.pensoft.net/fig/361373</uri></graphic></fig><fig id="F5" position="float" orientation="portrait"><object-id xmlns:xlink="http://www.w3.org/1999/xlink" content-type="doi" xlink:type="simple">10.3897/zookeys.892.47059.figure5</object-id><object-id xmlns:xlink="http://www.w3.org/1999/xlink" content-type="arpha" xlink:type="simple">CAC2A9E7-EF04-55F5-A22B-1A9490C5C6CA</object-id><label>Figure 5.</label><caption><p>Elytral texture. <bold>A</bold> Dense pinpoint punctures present, without rows of larger punctae (<italic><tp:taxon-name><tp:taxon-name-part taxon-name-part-type="genus" reg="Amblycheila">A.</tp:taxon-name-part> <tp:taxon-name-part taxon-name-part-type="species" reg="cylindriformis">cylindriformis</tp:taxon-name-part></tp:taxon-name></italic>) <bold>B</bold> with larger punctae loosely arranged into rows (<italic><tp:taxon-name><tp:taxon-name-part taxon-name-part-type="genus" reg="Amblycheila">A.</tp:taxon-name-part> <tp:taxon-name-part taxon-name-part-type="species" reg="hoversoni">hoversoni</tp:taxon-name-part></tp:taxon-name></italic>).</p></caption><graphic xmlns:xlink="http://www.w3.org/1999/xlink" xlink:href="zookeys-893-125-g005.jpg" position="float" orientation="portrait" xlink:type="simple" id="oo_361374.jpg"><uri content-type="original_file" xlink:type="simple">https://binary.pensoft.net/fig/361374</uri></graphic></fig><fig id="F6" position="float" orientation="portrait"><object-id xmlns:xlink="http://www.w3.org/1999/xlink" content-type="doi" xlink:type="simple">10.3897/zookeys.892.47059.figure6</object-id><object-id xmlns:xlink="http://www.w3.org/1999/xlink" content-type="arpha" xlink:type="simple">6CD0DAF5-4BFD-53E2-8634-8907E54C8743</object-id><label>Figure 6.</label><caption><p>Pronotal shape <bold>A</bold> rounded <bold>B</bold> trapezoidal.</p></caption><graphic xmlns:xlink="http://www.w3.org/1999/xlink" xlink:href="zookeys-893-125-g006.jpg" position="float" orientation="portrait" xlink:type="simple" id="oo_361375.jpg"><uri content-type="original_file" xlink:type="simple">https://binary.pensoft.net/fig/361375</uri></graphic></fig><fig id="F7" position="float" orientation="portrait"><object-id xmlns:xlink="http://www.w3.org/1999/xlink" content-type="doi" xlink:type="simple">10.3897/zookeys.892.47059.figure7</object-id><object-id xmlns:xlink="http://www.w3.org/1999/xlink" content-type="arpha" xlink:type="simple">AAA004D1-3E4F-5F39-8EC9-4D2FE82029D5</object-id><label>Figure 7.</label><caption><p>Lateral habitus. <bold>A</bold><italic><tp:taxon-name><tp:taxon-name-part taxon-name-part-type="genus" reg="Amblycheila">Amblycheila</tp:taxon-name-part> <tp:taxon-name-part taxon-name-part-type="species" reg="katzi">katzi</tp:taxon-name-part></tp:taxon-name></italic>, sp. nov. male with elytra gradually tapering towards apex <bold>B</bold><italic><tp:taxon-name><tp:taxon-name-part taxon-name-part-type="genus" reg="Amblycheila">A.</tp:taxon-name-part> <tp:taxon-name-part taxon-name-part-type="species" reg="schwarzi">schwarzi</tp:taxon-name-part></tp:taxon-name></italic>. male with elytral bulge and steep decline towards apex.</p></caption><graphic xmlns:xlink="http://www.w3.org/1999/xlink" xlink:href="zookeys-893-125-g007.jpg" position="float" orientation="portrait" xlink:type="simple" id="oo_361376.jpg"><uri content-type="original_file" xlink:type="simple">https://binary.pensoft.net/fig/361376</uri></graphic></fig></sec></tp:treatment-sec><ref-list><ref id="B2"><mixed-citation xmlns:xlink="http://www.w3.org/1999/xlink" xlink:type="simple"><person-group><name name-style="western"><surname>Freeman</surname><given-names>VL</given-names></name></person-group> (<year>1968</year>) <source>Geology of the Comstock-Indian Wells area, Val Verde, Terrell, and Brewster Counties, Texas. Shorter contributions to general geology – Geological Survey Professional Paper 594-K.</source><publisher-name>Unites States Government Printing Office</publisher-name>, <publisher-loc>Washington DC</publisher-loc>, <size units="page">34 pp</size>. <ext-link xlink:type="simple" ext-link-type="doi" xlink:href="10.3133/pp594K">https://doi.org/10.3133/pp594K</ext-link></mixed-citation></ref></ref-list></tp:taxon-treatment>
